# Supplementary material for: Spatial Metabolomics Profiling Reveals Curcumin Induces Metabolic Reprogramming in Three-Dimensional Tumor Spheroids
Source: Metabolites. 2024 Sep 2;14(9):482. doi: 10.3390/metabo14090482 (PMC11433860; doi:10.3390/metabo14090482)
Supplement: Supplementary file 1 [file metabolites-14-00482-s001.zip]

Archive with 1 entries (1 files):
- metabolites-3159576-supplementary.pdf
